# Supplementary material for: Complex Syndrome of the Complete Occlusion of the End of the Superior Mesenteric Vein, Opposed with the Stable Gastric Pentadecapeptide BPC 157 in Rats
Source: Biomedicines. 2021 Aug 17;9(8):1029. doi: 10.3390/biomedicines9081029 (PMC8394093; doi:10.3390/biomedicines9081029)
Supplement: Supplementary file 1 [file biomedicines-09-01029-s001.zip]

Archive with 1 entries (1 files):
- biomedicines-1154328-supplementary.pdf
